# Supplementary material for: Rigidity with Flexibility: Porous Triptycene Networks for Enhancing Methane Storage
Source: Polymers (Basel). 2024 Jan 4;16(1):156. doi: 10.3390/polym16010156 (PMC10780442; doi:10.3390/polym16010156)
Supplement: Supplementary file 1 [file polymers-16-00156-s001.zip]

Archive with 1 entries (1 files):
- polymers-2663525-supplementary.pdf
